# Supplementary material for: Implementation of a Rapid RT-LAMP Saliva-Based SARS-CoV-2 Testing Program in the Workplace
Source: Diagnostics (Basel). 2022 Feb 12;12(2):474. doi: 10.3390/diagnostics12020474 (PMC8871197; doi:10.3390/diagnostics12020474)
Supplement: Supplementary file 1 [file diagnostics-12-00474-s001.zip]

Archive with 1 entries (1 files):
- diagnostics-1573584-supplementary.pdf
